# Supplementary material for: Genomics and Physiology of a Marine Flavobacterium Encoding a Proteorhodopsin and a Xanthorhodopsin-Like Protein
Source: PLoS One. 2013 Mar 4;8(3):e57487. doi: 10.1371/journal.pone.0057487 (PMC3587595; doi:10.1371/journal.pone.0057487)
Supplement: Table S4 — Genes acquired by lateral gene transfer. (XLSX) [file pone.0057487.s005.xlsx]

## Sheet: hgt
Canonical.name	Start	Stop	Megan	Gene.product	rbh.kroki	rbh.med	pos	Taxon	HGT
Dd_PRO95_57	13807	14439	Flavobacteriaceae	hypothetical protein	FALSE	FALSE	14123	NA	NA
Dd_PRO95_58	15161	15412	Joostella	hypothetical protein	FALSE	FALSE	15286.5	Joostella	1
Dd_PRO95_59	15413	15835	Joostella	hypothetical protein	FALSE	FALSE	15624	Joostella	1
Dd_PRO95_60	15936	16040	No hits	hypothetical protein predicted by Glimmer/Critica	FALSE	FALSE	15988	NA	NA
Dd_PRO95_61	16228	17184	Flavobacteriaceae	leucine-rich repeat-containing protein	FALSE	FALSE	16706	NA	NA
Dd_PRO95_62	17316	17426	No hits	hypothetical protein predicted by Glimmer/Critica	FALSE	FALSE	17371	NA	NA
Dd_PRO95_63	17387	17527	No hits	hypothetical protein predicted by Glimmer/Critica	FALSE	FALSE	17457	NA	NA
Dd_PRO95_278	255572	256456	Capnocytophaga	hypothetical protein	FALSE	FALSE	256014	Capnocytophaga	1
Dd_PRO95_279	256456	257547	No hits	hypothetical protein predicted by Glimmer/Critica	FALSE	FALSE	257002	NA	NA
Dd_PRO95_283	265965	267167	Flavobacteriaceae	hypothetical protein predicted by Glimmer/Critica	FALSE	FALSE	266566	NA	NA
Dd_PRO95_284	267167	268381	Flavobacteriaceae	hypothetical protein predicted by Glimmer/Critica	FALSE	FALSE	267774	NA	NA
Dd_PRO95_285	268381	269649	Cellulophaga	hypothetical protein predicted by Glimmer/Critica	FALSE	FALSE	269015	Cellulophaga	1
Dd_PRO95_286	269618	279259	Cytophagia	adhesin AidA-related (EC:3.2.1.-)	FALSE	FALSE	274438	Cytophagia	4
Dd_PRO95_290	287971	294555	Krokinobacter	hypothetical protein	TRUE	TRUE	291263	Krokinobacter	NA
Dd_PRO95_484	497585	498313	No hits	hypothetical protein predicted by Glimmer/Critica	FALSE	FALSE	497949	NA	NA
Dd_PRO95_485	498748	499266	Firmicutes	K03469 ribonuclease HI	FALSE	FALSE	499007	Firmicutes	2
Dd_PRO95_486	499553	501706	Capnocytophaga	K03657 DNA helicase II / ATP-dependent DNA helicase PcrA	FALSE	FALSE	500630	Capnocytophaga	1
Dd_PRO95_487	501875	502438	Flavobacteriaceae	hypothetical protein	FALSE	FALSE	502156	NA	NA
Dd_PRO95_488	502894	502754	Dokdonia	hypothetical protein predicted by Glimmer/Critica	FALSE	TRUE	502824	Dokdonia	NA
Dd_PRO95_489	502918	503325	Dokdonia	hypothetical protein predicted by Glimmer/Critica	FALSE	TRUE	503122	Dokdonia	NA
Dd_PRO95_490	503361	503498	Dokdonia	hypothetical protein predicted by Glimmer/Critica	FALSE	FALSE	503430	Dokdonia	NA
Dd_PRO95_491	503727	504338	Cytophagia	hypothetical protein predicted by Glimmer/Critica	FALSE	FALSE	504032	Cytophagia	4
Dd_PRO95_492	504621	504791	No hits	hypothetical protein predicted by Glimmer/Critica	FALSE	FALSE	504706	NA	NA
Dd_PRO95_493	504867	504766	No hits	hypothetical protein predicted by Glimmer/Critica	FALSE	FALSE	504816	NA	NA
Dd_PRO95_494	504876	508139	Flavobacteriaceae	hypothetical protein	FALSE	FALSE	506508	NA	NA
Dd_PRO95_514	527825	527022	Krokinobacter	hypothetical protein	TRUE	FALSE	527424	Krokinobacter	NA
Dd_PRO95_515	527951	528655	Krokinobacter	dipeptidase E	TRUE	TRUE	528303	Krokinobacter	NA
Dd_PRO95_516	528747	528652	No hits	hypothetical protein predicted by Glimmer/Critica	FALSE	FALSE	528700	NA	NA
Dd_PRO95_517	529198	532224	Dokdonia	hypothetical protein	FALSE	FALSE	530711	Dokdonia	NA
Dd_PRO95_518	532420	534468	Dokdonia	hypothetical protein predicted by Glimmer/Critica	FALSE	FALSE	533444	Dokdonia	NA
Dd_PRO95_519	534490	535758	Krokinobacter	Collagen alpha-4(VI) chain Flags: Precursor;	TRUE	TRUE	535124	Krokinobacter	NA
Dd_PRO95_520	535765	536493	Dokdonia	hypothetical protein	TRUE	TRUE	536129	Dokdonia	NA
Dd_PRO95_521	536497	537150	Krokinobacter	hypothetical protein predicted by Glimmer/Critica	TRUE	TRUE	536824	Krokinobacter	NA
Dd_PRO95_522	537155	538303	Krokinobacter	hypothetical protein	TRUE	TRUE	537729	Krokinobacter	NA
Dd_PRO95_794	813524	811575	Krokinobacter	OmpA/MotB domain-containing protein	TRUE	TRUE	812550	Krokinobacter	NA
Dd_PRO95_795	814524	813562	Krokinobacter	hypothetical protein	TRUE	TRUE	814043	Krokinobacter	NA
Dd_PRO95_796	817079	814596	Krokinobacter	hypothetical protein	FALSE	FALSE	815838	Krokinobacter	NA
Dd_PRO95_797	822418	817136	Krokinobacter	hypothetical protein predicted by Glimmer/Critica	FALSE	FALSE	819777	Krokinobacter	NA
Dd_PRO95_1390	1437922	1438713	Krokinobacter	hypothetical protein	TRUE	FALSE	1.43832e+06	Krokinobacter	NA
Dd_PRO95_1391	1438720	1439637	Krokinobacter	periplasmic solute binding protein	TRUE	TRUE	1.43918e+06	Krokinobacter	NA
Dd_PRO95_1392	1439642	1440382	Dokdonia	Zinc transport system ATP-binding protein troB	TRUE	TRUE	1440012	Dokdonia	NA
Dd_PRO95_1393	1440429	1440956	Gramella	hypothetical protein	TRUE	FALSE	1.44069e+06	Gramella	1
Dd_PRO95_1394	1441051	1441950	Krokinobacter	Manganese transport system membrane protein mntC	TRUE	TRUE	1.4415e+06	Krokinobacter	NA
Dd_PRO95_1395	1442089	1443108	Krokinobacter	Zinc transport system membrane protein troD	TRUE	TRUE	1.4426e+06	Krokinobacter	NA
Dd_PRO95_1402	1449086	1450774	Krokinobacter	hemagglutinin	FALSE	FALSE	1449930	Krokinobacter	NA
Dd_PRO95_1403	1450813	1452216	Krokinobacter	hypothetical protein	FALSE	FALSE	1.45151e+06	Krokinobacter	NA
Dd_PRO95_1404	1452272	1453219	Krokinobacter	hypothetical protein	TRUE	FALSE	1.45275e+06	Krokinobacter	NA
Dd_PRO95_1405	1453255	1455204	Krokinobacter	OmpA/MotB domain-containing protein	TRUE	TRUE	1.45423e+06	Krokinobacter	NA
Dd_PRO95_1442	1502974	1499636	Krokinobacter	ASPIC/UnbV domain-containing protein	TRUE	TRUE	1501305	Krokinobacter	NA
Dd_PRO95_1443	1506312	1502980	Krokinobacter	ASPIC/UnbV domain protein	TRUE	TRUE	1504646	Krokinobacter	NA
Dd_PRO95_1444	1507975	1506347	Dokdonia	RagB/SusD domain protein	TRUE	TRUE	1507161	Dokdonia	NA
Dd_PRO95_1822	1892939	1889760	Krokinobacter	TonB-dependent receptor plug	TRUE	TRUE	1.89135e+06	Krokinobacter	NA
Dd_PRO95_1823	1894865	1893270	Krokinobacter	hypothetical protein	TRUE	FALSE	1.89407e+06	Krokinobacter	NA
Dd_PRO95_2064	2121245	2122111	Krokinobacter	methyltransferase FkbM family	TRUE	FALSE	2121678	Krokinobacter	NA
Dd_PRO95_2065	2122119	2122895	Dokdonia	glycosyl transferase family protein	FALSE	FALSE	2122507	Dokdonia	NA
Dd_PRO95_2066	2122938	2123954	Firmicutes	hypothetical protein	FALSE	FALSE	2123446	Firmicutes	2
Dd_PRO95_2067	2124053	2125582	Bacteroidetes/Chlorobi group	glycosyltransferase	FALSE	FALSE	2.12482e+06	NA	NA
Dd_PRO95_2182	2243187	2242099	Dokdonia	peptidase M42 family protein	TRUE	TRUE	2242643	Dokdonia	NA
Dd_PRO95_2183	2243296	2243976	Dokdonia	hypothetical protein	TRUE	TRUE	2243636	Dokdonia	NA
Dd_PRO95_2184	2247001	2247510	Krokinobacter	hypothetical protein	TRUE	TRUE	2.24726e+06	Krokinobacter	NA
Dd_PRO95_2268	2330406	2330585	Krokinobacter	sodium/hydrogen exchanger	FALSE	FALSE	2.3305e+06	Krokinobacter	NA
Dd_PRO95_2269	2330943	2330710	Krokinobacter	hypothetical protein	TRUE	FALSE	2.33083e+06	Krokinobacter	NA
Dd_PRO95_2270	2332743	2331205	Flavobacteriaceae	hypothetical protein	FALSE	FALSE	2331974	NA	NA
Dd_PRO95_2271	2333667	2333077	Krokinobacter	hypothetical protein predicted by Glimmer/Critica	TRUE	FALSE	2333372	Krokinobacter	NA
Dd_PRO95_2344	2410789	2408867	Krokinobacter	Outer membrane porin F AltName: Full=Root adhesin; Flags: Precursor;	TRUE	FALSE	2409828	Krokinobacter	NA
Dd_PRO95_2345	2411722	2410802	Krokinobacter	hypothetical protein	TRUE	FALSE	2411262	Krokinobacter	NA
Dd_PRO95_2346	2415172	2411747	Krokinobacter	hypothetical protein	FALSE	FALSE	2.41346e+06	Krokinobacter	NA
Dd_PRO95_2347	2421631	2415296	Krokinobacter	hypothetical protein	TRUE	FALSE	2.41846e+06	Krokinobacter	NA
Dd_PRO95_2348	2422207	2422986	Krokinobacter	hypothetical protein	TRUE	FALSE	2.4226e+06	Krokinobacter	NA
Dd_PRO95_2459	2546611	2542979	Krokinobacter	PAS/PAC sensor hybrid histidine kinase	TRUE	TRUE	2544795	Krokinobacter	NA
Dd_PRO95_2460	2546982	2547575	Krokinobacter	hypothetical protein	TRUE	TRUE	2.54728e+06	Krokinobacter	NA
Dd_PRO95_2683	2775478	2774264	Krokinobacter	major facilitator superfamily protein	TRUE	TRUE	2774871	Krokinobacter	NA
Dd_PRO95_2684	2775496	2776143	Krokinobacter	secreted protein	TRUE	FALSE	2.77582e+06	Krokinobacter	NA
Dd_PRO95_2685	2777399	2776761	Krokinobacter	hypothetical protein	TRUE	FALSE	2777080	Krokinobacter	NA
Dd_PRO95_2694	2794023	2795480	Krokinobacter	integral membrane sensor signal transduction histidine kinase	TRUE	FALSE	2.79475e+06	Krokinobacter	NA
Dd_PRO95_2695	2796090	2795704	Proteobacteria	response regulator receiver protein	FALSE	FALSE	2795897	Proteobacteria	3
Dd_PRO95_2696	2797755	2796094	Proteobacteria	hypothetical protein predicted by Glimmer/Critica	FALSE	FALSE	2.79692e+06	Proteobacteria	3
Dd_PRO95_2697	2798476	2797745	Bacteroidetes/Chlorobi group	hypothetical protein predicted by Glimmer/Critica	FALSE	FALSE	2.79811e+06	NA	NA
Dd_PRO95_2698	2798939	2799142	Krokinobacter	thiamine biosynthesis protein ThiS	TRUE	FALSE	2.79904e+06	Krokinobacter	NA
Dd_PRO95_2699	2799198	2801057	Krokinobacter	thiamine biosynthesis protein ThiC	TRUE	FALSE	2.80013e+06	Krokinobacter	NA
Dd_PRO95_2707	2807540	2807112	Krokinobacter	hypothetical protein predicted by Glimmer/Critica	TRUE	FALSE	2807326	Krokinobacter	NA
Dd_PRO95_2708	2807542	2807673	No hits	hypothetical protein predicted by Glimmer/Critica	FALSE	FALSE	2.80761e+06	NA	NA
Dd_PRO95_2709	2812418	2807772	Flavobacteriales	hypothetical protein predicted by Glimmer/Critica	FALSE	FALSE	2810095	NA	NA
Dd_PRO95_2867	2993384	2993581	Gramella	hypothetical protein	FALSE	FALSE	2.99348e+06	Gramella	1
Dd_PRO95_2868	2993578	2994633	Firmicutes	K00558 DNA (cytosine-5-)-methyltransferase	FALSE	FALSE	2.99411e+06	Firmicutes	2
Dd_PRO95_2869	2994637	2995680	Firmicutes	K00558 DNA (cytosine-5-)-methyltransferase	FALSE	TRUE	2.99516e+06	Firmicutes	2
Dd_PRO95_2870	2995677	2998511	Bacteria	ATPase	FALSE	FALSE	2997094	NA	NA
Dd_PRO95_2871	2998511	2999938	Cytophagia	hypothetical protein	FALSE	FALSE	2.99922e+06	Cytophagia	4
Dd_PRO95_2922	3052705	3053043	Proteobacteria	hypothetical protein	FALSE	FALSE	3052874	Proteobacteria	3
Dd_PRO95_2923	3053934	3055037	Proteobacteria	hypothetical protein	FALSE	FALSE	3.05449e+06	Proteobacteria	3
Dd_PRO95_2924	3055037	3055534	Bacteria	hypothetical protein	FALSE	FALSE	3.05529e+06	NA	NA
Dd_PRO95_2925	3055763	3056695	Joostella	hypothetical protein predicted by Glimmer/Critica	FALSE	FALSE	3056229	Joostella	1
Dd_PRO95_2926	3056816	3057331	Cellulophaga	hypothetical protein predicted by Glimmer/Critica	FALSE	TRUE	3.05707e+06	Cellulophaga	1
Dd_PRO95_2927	3057541	3058320	No hits	hypothetical protein predicted by Glimmer/Critica	FALSE	FALSE	3.05793e+06	NA	NA
Dd_PRO95_2928	3058439	3059104	No hits	hypothetical protein predicted by Glimmer/Critica	FALSE	FALSE	3.05877e+06	NA	NA
Dd_PRO95_2929	3059158	3060018	Krokinobacter	glycerophosphoryl diester phosphodiesterase	TRUE	FALSE	3059588	Krokinobacter	NA
Dd_PRO95_2930	3060090	3060782	Krokinobacter	hypothetical protein	TRUE	FALSE	3060436	Krokinobacter	NA
Dd_PRO95_2931	3060804	3060899	No hits	hypothetical protein predicted by Glimmer/Critica	FALSE	FALSE	3.06085e+06	NA	NA
Dd_PRO95_2932	3061003	3061746	Kordia	hypothetical protein	FALSE	FALSE	3.06137e+06	Kordia	1
Dd_PRO95_2933	3061809	3062375	Bacteroidetes	K00185 molybdopterin oxidoreductase; membrane subunit	FALSE	FALSE	3062092	NA	NA
Dd_PRO95_3158	3302576	3301632	Krokinobacter	hypothetical protein	TRUE	TRUE	3302104	Krokinobacter	NA
Dd_PRO95_3159	3304108	3302786	Krokinobacter	hypothetical protein	FALSE	FALSE	3303447	Krokinobacter	NA
